# Supplementary material for: Hydrophobic durability characteristics of butterfly wing surface after freezing cycles towards the design of nature inspired anti-icing surfaces
Source: PLoS One. 2018 Jan 31;13(1):e0188775. doi: 10.1371/journal.pone.0188775 (PMC5792227; doi:10.1371/journal.pone.0188775)
Supplement: S1 Dataset — (XLSX) [file pone.0188775.s001.xlsx]

## Sheet: Papilio maackii
times item	1		2		3		4		5		6
1	141.9		144.1		145.8		142.1		143.3		142.9
2	148.9		143.4		139.8		138.6		145.1		141.5
3	142.3		139.7		146.4		144.1		143.8		139.2
4	144.1		142.6		142.1		141.6		144.5		141.2
5	141.4		144		145.8		142.2		143		142.8
6	148.7		143.3		139.9		138.6		144.9		141.6
7	142.5		139.1		144.7		144		143.8		139
8	144.2		142.1		142.2		141.6		144.4		141.1

## Sheet: Gonepteryx mahaguru
times item	1		2		3		4		5		6
1	137.7		136.7		142.8		142.4		141.2		137.9
2	143.6		145.3		137.4		143.5		143.6		140.4
3	143.5		144.4		142.6		141.7		139		140.6
4	137.3		141.2		140.9		142.5		141.5		139.1
5	136.6		136.7		142.9		142.6		141.1		137.4
6	143.3		145		137.4		143.1		143.5		140.4
7	142.9		144.4		142.5		141.8		139.3		140.6
8	137.1		140.8		140.9		142.5		141.5		139

## Sheet: Papilio xuthus
times item	1		2		3		4		5		6
1	133.5		142.4		141		145.7		139.9		141.1
2	138.2		140.3		140.8		139.9		139		140.9
3	138.3		144.3		143.9		145.5		147.1		141.9
4	136.7		141.4		141.9		139		141.8		143.9
5	133		142.6		140.9		145.5		139.8		141
6	137.8		139.9		140.8		139.7		138.8		141.1
7	138.2		144.2		143.9		145.6		146.8		141.9
8	136.3		141.3		141.9		138.2		141.7		143.7

## Sheet: Vanessa cardui
times item	1		2		3		4		5		6
1	137.3		143.8		147.1		140.6		142.1		138.6
2	139.7		147.2		143.4		138		139.6		136.9
3	147.2		146		147.3		139.2		141.7		135.1
4	141.7		147.8		149.2		139.3		141.1		136.9
5	137.6		143.7		145.3		140.2		141.8		138.9
6	139.3		147.2		143.2		137.9		139.5		137.4
7	147.2		146.2		147.2		138.9		141.8		134.6
8	141.5		147.7		149.2		139.1		141		137

## Sheet: Pieris napi
times item	1		2		3		4		5		6
1	136.7		143.1		145		137		141		138.4
2	140.6		144.6		142.4		137.3		141		138.7
3	142.6		144.3		144.2		135.6		141.8		133.7
4	145.7		144		140.3		136.6		141.4		137.2
5	136.7		139.4		144.5		136.7		141.1		138.3
6	140.2		144.6		142.3		137.1		141.1		138.5
7	142.5		144.4		144.1		135.3		141.6		133.2
8	145.5		142.8		140.5		136.4		141.3		136.6

## Sheet: Argynnis paphia
times item	1		2		3		4		5		6
1	137.5		145.5		143.5		138.6		141		132.5
2	141.5		144.6		143.9		138.9		139.3		134.4
3	142.1		141.5		141.6		139.6		139.3		132.6
4	142		143.9		143		138.9		139.9		133.2
5	137.9		145.4		143.5		137.9		140.6		132.9
6	141.5		144.7		144		138.4		139		134.1
7	142		141.7		141.6		139.5		139		132.2
8	141.6		143.9		143		138.4		139.5		133.1

## Sheet: PierisrapaeLinne
times item	1		2		3		4		5		6
1	142.3		143.4		143.5		136.5		141.5		137.7
2	143.4		138.6		143.9		138.4		142.9		137.7
3	144.4		147.4		141.6		139.7		144.5		137.9
4	143.9		137.6		143		137		141.9		137.8
5	141.6		143.4		143.5		135.9		141.7		137.3
6	143		138.8		144		138.1		142.8		137.3
7	144.1		147.3		141.6		139.6		144.4		137.7
8	143.7		137.6		143		135		141.6		137.4

## Sheet: Parnassius glacialis
times item	1		2		3		4		5		6
1	140.4		138.2		139		139.3		134.2		139.8
2	141.4		137.7		142.5		138.5		137.2		135.8
3	142.4		141.4		142.6		139.5		137		137.6
4	143.4		139.1		141.4		138.3		139.2		137.7
5	140.4		138.3		139.1		138.7		133.8		139.1
6	141.3		137.7		141.5		138.2		136.6		135.8
7	142.6		141.4		142.1		139.4		136.8		137.6
8	143.2		139.1		140.9		138.2		138.9		137.5

## Sheet: Mimathyma nycteis
times item	1		2		3		4		5		6
1	144.7		140.8		135.1		141.5		137.2		143.4
2	145.4		142.1		137.5		142.2		145		141.3
3	146		143.5		142		142.7		142		140.2
4	146.7		144.6		144.7		143.5		139.8		142.2
5	144.6		140.8		134.6		141.5		136.6		143.4
6	145.5		142.6		137.9		142.1		144.5		141.4
7	146.2		143.1		141.6		142.8		141.6		140.6
8	146.4		144.7		144.6		143.5		139.9		142.1

## Sheet: Danaus genutia
times item	1		2		3		4		5		6
1	139.7		138.5		142.9		140.4		139.5		139.7
2	141.8		140.5		140.4		137.1		141.4		140.1
3	140.6		139.1		141.1		138.2		140.2		140.3
4	140.8		139.5		141.5		139		140.8		140.8
5	139.6		139.2		142.8		140.4		139.4		139.6
6	141.6		140.3		140.1		137.3		141.4		140.4
7	141		139.8		141.2		137.8		140.6		139.9
8	140.6		139.4		141.7		139.1		140.6		140.6
